# Supplementary material for: Hypomyelinating disorders in China: The clinical and genetic heterogeneity in 119 patients
Source: PLoS One. 2018 Feb 16;13(2):e0188869. doi: 10.1371/journal.pone.0188869 (PMC5815574; doi:10.1371/journal.pone.0188869)
Supplement: S1 Table — (XLSX) [file pone.0188869.s001.xlsx]

## Sheet: S1 Table 
Patient ID	Clinical diagnosis	Age/ month	Gender	Initial symptom	Onset age/month	Development delay	Nystagmus	Muscle tonia	Increased DTR	Quadriplegia	Ataxia	Tremor	Development regression	Convulsion	Visual abnormality	Hearing abnormality	Dysarthria	Swallowing difficulty	Hypomyelination in MRI	Gene	Variation 1	Parental derivation	Novel/ Reported	Variation 2	Parental derivation	Novel/ Reported
P001	PMD	42	Male	Nystagmus	0	Yes	Yes	NA	NA	No	NA	NA	No	No	No	No	No	NA	Yes	PLP1	Duplication	Maternal
P002	PMD	17	Male	Nystagmus	0.3	Yes	Yes	Hypotonia	NA	Yes	No	No	No	No	No	No	No	No	Yes	PLP1	Duplication	Maternal
P003	PMD	32	Male	Nystagmus	0.25	Yes	Yes	Hypertonia	NA	No	No	No	No	No	No	No	NA	No	Yes	PLP1	Duplication	Maternal
P004	PMD	22	Male	Nystagmus	0	Yes	Yes	NA	Yes	No	No	No	No	No	No	No	Yes	No	Yes	PLP1	Duplication	Maternal
P005	PMD	22	Male	Nystagmus	0.6	Yes	Yes	Hypotonia	No	No	No	No	No	No	No	No	No	No	Yes	PLP1	Duplication	Maternal
P006	PMD	23	Male	Nystagmus	1	Yes	Yes	Hypertonia	Yes	No	Yes	No	Yes	No	No	No	NA	No	Yes	PLP1	Duplication	Maternal
P007	PMD	7	Male	Development delay	6	Yes	Yes	Hypotonia	NA	NA	No	No	No	No	No	No	No	NA	Yes	PLP1	Duplication	Maternal
P008	PMD	17	Male	Nystagmus	0.16	Yes	Yes	Hypotonia	NA	No	No	Yes	No	No	Yes	No	No	No	Yes	PLP1	Duplication	Maternal
P009	PMD	11	Male	Nystagmus	1	Yes	Yes	Hypertonia	NA	NA	No	No	Yes	No	No	No	No	No	Yes	PLP1	Duplication	Maternal
P010	PMD	12	Male	Development delay	9	Yes	Yes	Hypotonia	Yes	No	Yes	Yes	No	No	No	No	Yes	No	Yes	PLP1	Duplication	Maternal
P011	PMD	332	Male	Nystagmus	0	Yes	Yes	Hypotonia	NA	No	No	No	No	No	Yes	No	No	Yes	Yes	PLP1	Duplication	Maternal
P012	PMD	26	Male	Nystagmus	0	Yes	Yes	Hypertonia	Yes	No	No	No	No	No	Yes	No	No	Yes	Yes	PLP1	Duplication	Maternal
P013	PMD	11	Male	Nystagmus	0	Yes	Yes	Hypotonia	No	No	Yes	No	No	No	No	No	Yes	No	Yes	PLP1	Duplication	Maternal
P014	PMD	30	Male	Nystagmus	0	Yes	Yes	Hypotonia	Yes	No	No	Yes	No	No	No	No	Yes	No	Yes	PLP1	Duplication	Maternal
P015	PMD	32	Male	Nystagmus	4	Yes	Yes	Hypertonia	Yes	Yes	Yes	Yes	Yes	Yes	No	Yes	NA	Yes	Yes	PLP1	Duplication	Maternal
P016	PMD	16	Male	Nystagmus	0.25	Yes	Yes	Hypertonia	NA	No	Yes	Yes	No	No	No	Yes	No	No	Yes	PLP1	Duplication	Maternal
P017	PMD	9	Male	Nystagmus	0	Yes	Yes	Hypotonia	No	Yes	No	No	No	No	Yes	No	Yes	No	Yes	PLP1	Duplication	Maternal
P018	PMD	28	Male	Nystagmus	<12	Yes	Yes	NA	NA	No	NA	NA	No	No	No	No	No	NA	Yes	PLP1	Duplication	Maternal
P019	PMD	8	Male	Nystagmus	0	Yes	Yes	Hypotonia	NA	Yes	Yes	Yes	No	No	No	Yes	NA	No	Yes	PLP1	Duplication	Maternal
P020	PMD	107	Male	Nystagmus	3	Yes	Yes	Hypotonia	No	No	No	Yes	No	No	Yes	No	No	No	Yes	PLP1	Duplication	Maternal
P021	PMD	14	Female	Development delay	3	Yes	Yes	Hypotonia	No	Yes	No	No	Yes	Yes	Yes	No	No	No	Yes	PLP1	Duplication	de novo
P022	PMD	39	Male	Nystagmus	0	Yes	Yes	Hypertonia	Yes	No	Yes	Yes	Yes	No	No	No	NA	No	Yes	PLP1	Duplication	Maternal
P023	PMD	16	Male	Nystagmus	0.5	Yes	Yes	Hypertonia	No	No	Yes	No	No	Yes	Yes	No	No	No	Yes	PLP1	Duplication	Maternal
P024	PMD	5	Male	Nystagmus	2	Yes	Yes	Hypertonia	NA	Yes	No	Yes	No	No	Yes	No	No	No	Yes	PLP1	Duplication	Maternal
P025	PMD	32	Male	Development delay	4	Yes	Yes	NA	NA	Yes	No	No	No	No	No	No	No	NA	Yes	PLP1	Duplication	Maternal
P026	PMD	22	Male	Nystagmus	0	Yes	Yes	Hypotonia	No	No	No	No	No	No	No	No	No	No	Yes	PLP1	Duplication	Maternal
P027	PMD	17	Male	Nystagmus	0.3	Yes	Yes	Hypotonia	Yes	No	No	No	No	No	Yes	No	No	No	Yes	PLP1	Duplication	Maternal
P028	PMD	24	Male	Nystagmus	2	Yes	Yes	Hypotonia	NA	No	No	No	No	No	No	No	No	No	Yes	PLP1	Duplication	Maternal
P029	PMD	12	Male	Nystagmus	0	Yes	Yes	Hypotonia	No	No	No	No	No	No	No	No	Yes	No	Yes	PLP1	Duplication	Maternal
P030	PMD	84	Male	Nystagmus	<12	Yes	Yes	NA	NA	NA	NA	NA	No	No	No	No	No	NA	Yes	PLP1	Duplication	Maternal
P031	PMD	47	Male	Nystagmus	2	Yes	Yes	NA	NA	No	Yes	No	No	No	Yes	No	No	No	Yes	PLP1	Duplication	Maternal
P032	PMD	71	Male	Nystagmus	0	Yes	Yes	Hypertonia	Yes	NA	No	No	No	No	No	No	No	No	Yes	PLP1	Duplication	Maternal
P033	PMD	47	Male	Nystagmus	3	Yes	Yes	Hypotonia	Yes	No	Yes	Yes	No	No	Yes	No	No	No	Yes	PLP1	Duplication	Maternal
P034	PMD	126	Male	Nystagmus	2	Yes	Yes	Hypotonia	Yes	No	No	No	No	No	Yes	No	No	No	Yes	PLP1	Duplication	Maternal
P035	PMD	5	Male	Nystagmus	3	Yes	Yes	Hypotonia	No	Yes	No	Yes	No	No	No	No	No	No	Yes	PLP1	Duplication	Maternal
P036	PMD	12	Male	Nystagmus	3	Yes	Yes	Hypotonia	Yes	No	No	No	No	No	No	No	No	No	Yes	PLP1	Duplication	Maternal
P037	PMD	2	Male	Nystagmus	1	Yes	Yes	Normal	No	No	No	No	No	No	No	No	No	No	Yes	PLP1	Duplication	Maternal
P038	PMD	14	Male	Nystagmus	1	Yes	Yes	Hypotonia	Yes	No	No	No	No	No	No	No	No	No	Yes	PLP1	Duplication	Maternal
P039	PMD	93	Male	Nystagmus	0.75	Yes	Yes	NA	NA	No	Yes	No	No	No	Yes	No	No	No	Yes	PLP1	Duplication	Maternal
P040	PMD	8	Male	Nystagmus	0	Yes	Yes	Hypotonia	NA	No	No	Yes	No	No	No	No	No	No	Yes	PLP1	Duplication	Maternal
P041	PMD	7	Male	Nystagmus	2.6	Yes	Yes	Hypotonia	NA	No	No	No	No	No	No	No	No	NA	Yes	PLP1	Duplication	Maternal
P042	PMD	8	Male	Nystagmus	4	Yes	Yes	Hypotonia	NA	No	Yes	No	No	No	No	No	No	No	Yes	PLP1	Duplication	Maternal
P043	PMD	105	Male	Nystagmus	0	Yes	Yes	Hypertonia	Yes	Yes	Yes	No	No	No	Yes	No	No	No	Yes	PLP1	Duplication	Maternal
P044	PMD	52	Male	Development delay	18	Yes	No	Hypotonia	No	No	Yes	No	No	No	No	No	No	No	Yes	PLP1	Duplication	Maternal
P045	PMD	9	Male	Nystagmus	0.8	Yes	Yes	Hypotonia	No	No	No	Yes	No	No	No	No	NA	No	Yes	PLP1	Duplication	Maternal
P046	PMD	29	Male	Nystagmus	0.5	Yes	Yes	Hypotonia	No	No	No	No	No	No	No	No	No	No	Yes	PLP1	Duplication	Maternal
P047	PMD	21	Male	Nystagmus	2	Yes	Yes	Hypotonia	NA	No	No	No	No	No	No	Yes	Yes	No	Yes	PLP1	Duplication	Maternal
P048	PMD	5	Male	Nystagmus	2	Yes	Yes	Hypotonia	No	No	No	No	No	No	No	No	Yes	No	Yes	PLP1	Duplication	Maternal
P049	PMD	39	Male	Nystagmus	3	Yes	Yes	Hypotonia	NA	No	Yes	No	No	No	No	No	No	No	Yes	PLP1	Duplication	Maternal
P050	PMD	9	Male	Nystagmus	3	Yes	Yes	Hypotonia	No	No	No	No	No	No	No	No	Yes	No	Yes	PLP1	Duplication	Maternal
P051	PMD	5	Male	Nystagmus	4	Yes	Yes	NA	NA	Yes	NA	NA	No	No	No	No	NA	Yes	Yes	PLP1	Duplication	Maternal
P052	PMD	6	Male	Nystagmus	0.6	Yes	Yes	Hypotonia	NA	NA	No	No	No	No	No	No	Yes	No	Yes	PLP1	Duplication	Maternal
P053	PMD	21	Male	Nystagmus	0.75	Yes	Yes	Hypotonia	No	Yes	No	No	No	No	No	No	NA	No	Yes	PLP1	Duplication	Maternal
P054	PMD	12	Male	Nystagmus	1.3	Yes	Yes	Hypotonia	No	No	No	No	No	No	No	Yes	No	No	Yes	PLP1	Duplication	Maternal
P055	PMD	7	Male	Nystagmus	1.5	Yes	Yes	Hypotonia	Yes	No	No	No	No	No	No	No	NA	No	Yes	PLP1	Duplication	Maternal
P056	PMD	8	Male	Nystagmus	0.25	Yes	Yes	Hypotonia	NA	Yes	No	No	No	No	No	No	No	No	Yes	PLP1	Duplication	Maternal
P057	PMD	8	Male	Nystagmus	0.5	Yes	Yes	Hypotonia	No	Yes	No	No	No	No	No	No	No	No	Yes	PLP1	Duplication	Maternal
P058	PMD	4	Male	Nystagmus	1	Yes	Yes	Hypotonia	Yes	No	NA	NA	No	No	No	No	No	NA	Yes	PLP1	Duplication	Maternal
P059	PMD	8	Male	Nystagmus	1	Yes	Yes	Hypotonia	Yes	No	Yes	No	No	No	No	No	No	No	Yes	PLP1	Duplication	Maternal
P060	PMD	49	Male	Nystagmus	0	Yes	Yes	Normal	NA	No	No	No	No	No	No	No	No	No	Yes	PLP1	Duplication	Maternal
P061	PMD	20	Male	Nystagmus	0.75	Yes	Yes	NA	NA	NA	NA	NA	No	No	No	No	No	NA	Yes	PLP1	Duplication	Maternal
P062	PMD	60	Male	Nystagmus	1	Yes	Yes	Hypotonia	NA	No	Yes	Yes	No	No	No	No	No	No	Yes	PLP1	Duplication	Maternal
P063	PMD	6	Male	Nystagmus	2	Yes	Yes	Hypotonia	No	NA	Yes	Yes	No	No	No	No	No	NA	Yes	PLP1	Duplication	Maternal
P064	PMD	69	Male	Nystagmus	2	Yes	Yes	Hypertonia	Yes	No	No	No	No	Yes	No	Yes	Yes	Yes	Yes	PLP1	Duplication	Maternal
P065	PMD	49	Male	Nystagmus	0	Yes	Yes	Hypotonia	Yes	No	No	No	No	Yes	No	No	No	No	Yes	PLP1	Duplication	de novo
P066	PMD	4	Male	Nystagmus	1	Yes	Yes	Hypotonia	NA	Yes	Yes	No	No	Yes	No	Yes	No	NA	Yes	PLP1	Triplication	Maternal
P067	PMD	22	Male	Nystagmus	3	Yes	Yes	Hypertonia	Yes	Yes	No	No	No	Yes	No	No	NA	Yes	Yes	PLP1	c.517C>T(p.P173S)	Maternal	Reported
P068	PMD	9	Male	Nystagmus	0	Yes	Yes	Normal	NA	Yes	No	No	No	No	Yes	No	No	No	Yes	PLP1	c.709T>G(p.F237V)	de novo	Reported
P069	PMD	6	Male	Nystagmus	1	Yes	Yes	Hypotonia	NA	NA	No	No	No	No	No	No	No	No	Yes	PLP1	c.623G>T(p.G208V)	Maternal	Reported
P070	PMD	25	Male	Nystagmus	0.5	Yes	Yes	Hypertonia	Yes	Yes	Yes	Yes	No	No	Yes	No	No	No	Yes	PLP1	c.353C>G(p.T118R)	Maternal	Reported
P071	PMD	95	Male	Nystagmus	2	Yes	Yes	Hypertonia	Yes	No	Yes	No	No	No	No	No	NA	No	Yes	PLP1	c.646C>T(p.P216S)	de novo	Reported
P072	PMD	11	Male	Nystagmus	0	Yes	Yes	Normal	No	No	Yes	Yes	No	No	No	No	NA	No	Yes	PLP1	c.467C>T(p.T156I)	de novo	Reported
P073	PMD	25	Male	Nystagmus	0	Yes	Yes	Hypotonia	Yes	Yes	No	No	No	No	Yes	No	No	Yes	Yes	PLP1	c.96C>G(p.F32L)	Maternal	Reported
P074	PMD	24	Male	Nystagmus	3	Yes	Yes	Normal	No	No	No	No	No	No	Yes	No	No	No	Yes	PLP1	c.457C>T(p.T156I)	Maternal	Reported
P075	PMD	10	Male	Nystagmus	3	Yes	Yes	Hypertonia	No	NA	No	No	No	No	No	No	No	No	Yes	PLP1	IVS5-1G>A	de novo	Reported
P076	PMD	8	Male	Nystagmus	0.5	Yes	Yes	Hypotonia	Yes	No	No	No	No	Yes	No	No	No	No	Yes	PLP1	c.623G>A(p.G208D)	Maternal	Novel
P077	PMD	38	Male	Development delay	6	Yes	Yes	Hypertonia	Yes	No	No	No	Yes	No	No	No	No	No	Yes	PLP1	c.391C>T(p.Q131*)	de novo	Reported
P078	PMD	5	Male	Nystagmus	0	Yes	Yes	Hypotonia	No	NA	No	No	No	No	No	No	No	No	Yes	PLP1	c.97T>C(p.C33R)	Maternal	Novel
P079	PMD	3	Male	Nystagmus	1.3	Yes	Yes	Hypotonia	No	No	No	No	No	No	No	No	No	No	Yes	PLP1	c.614G>A(p.R205K)	Maternal	Novel
P080	PMD	11	Male	Nystagmus	0	Yes	Yes	Hypotonia	NA	Yes	No	No	No	No	No	No	No	NA	Yes	PLP1	c.111_119delTGAAGCCCT(p.E38_L40del)	Maternal	Reported
P081	PMD	3	Male	Nystagmus	0	Yes	Yes	Hypotonia	No	No	No	No	No	No	No	No	No	No	Yes	PLP1	c92T>C(p.L31P)	Maternal	Reported
P082	PMD	10	Male	Nystagmus	0	Yes	Yes	NA	Yes	No	No	No	No	No	Yes	No	No	No	Yes	PLP1	c.743C>A(p.A248E)	de novo	Reported
P083	PMD	6	Male	Nystagmus	0	Yes	Yes	Hypotonia	NA	NA	No	No	No	Yes	Yes	No	No	No	Yes	PLP1	c.515T>C(p.V172A)	de novo	Reported
P084	PMD	13	Male	Nystagmus	1	Yes	Yes	Hypotonia	NA	Yes	No	No	No	No	Yes	Yes	No	NA	Yes	PLP1	c.718T>C(p.F240L)	Maternal	Novel
P085	PMD	31	Male	Nystagmus	<12	Yes	Yes	Hypotonia	No	No	No	No	No	No	No	No	NA	No	Yes	PLP1	c.535A>C(p.N179H)	Maternal	Novel
P086	PMD	12	Male	Nystagmus	4	Yes	Yes	Hypotonia	Yes	Yes	No	No	No	No	No	No	No	Yes	Yes	PLP1	c.670_672delCTT(p.L224del)	Maternal	Reported
P087	PMD	6	Male	Development delay	3	Yes	Yes	Hypotonia	NA	NA	Yes	No	No	No	No	No	No	No	Yes	PLP1	c.508T>C(p.S170P)	Maternal	Reported
P088	PMD	13	Male	Stridor	0	Yes	Yes	Hypotonia	NA	Yes	NA	NA	Yes	Yes	Yes	Yes	No	Yes	Yes	PLP1	c.552C>G(p.C184W)	Maternal	Reported
P089	PMD	12	Male	Nystagmus	1	Yes	Yes	Hypotonia	No	No	No	No	No	No	No	No	No	No	Yes	PLP1	c.613A>G(p.R205G)	Maternal	Reported
P090	PMD	38	Male	Development delay	3	Yes	Yes	Hypotonia	No	Yes	No	No	No	No	Yes	No	No	No	Yes	unknown
P091	PMD	20	Male	Nystagmus	0	Yes	Yes	Hypotonia	No	No	No	No	No	No	Yes	No	No	No	Yes	unknown
P092	PMD	11	Male	Nystagmus	3	Yes	Yes	Hypertonia	No	No	No	No	No	No	No	No	No	Yes	Yes	unknown
P093	PMD	11	Male	Nystagmus	0	Yes	Yes	Hypotonia	No	Yes	No	No	No	No	No	No	No	No	Yes	unknown
P094	PMD	2	Male	Nystagmus	0	Yes	Yes	Hypertonia	No	No	No	No	No	No	No	No	No	No	Yes	unknown
P095	PMLD	59	Male	Nystagmus	<12	Yes	Yes	NA	Yes	No	No	No	No	No	Yes	No	No	No	Yes	GJC2	c.925_938delCCCGCCCCCGCGCC(p.P309Afs*34)	Paternal	Novel	c.201C>G(p.C67T)	Maternal	Novel
P096	PMLD	22	Male	Nystagmus	1	Yes	Yes	Hypotonia	No	No	No	No	Yes	No	No	No	No	No	Yes	GJC2	c.689delG(p.G230Afs)	Maternal	Reported	c.735C>A(p.C245*)	Paternal	Reported
P097	PMLD	158	Male	Development delay	3	Yes	Yes	NA	NA	Yes	Yes	No	Yes	Yes	No	No	No	NA	Yes	GJC2	c.579delC(p.P194Rfs*16)	Paternal	Reported	c.1296_1297insG(p.G433fs*59)	Maternal	Reported
P098	PMLD	134	Male	Nystagmus	1.3	Yes	Yes	Hypertonia	Yes	Yes	Yes	No	Yes	No	No	No	No	No	Yes	GJC2	c.579delC(p.P194Rfs*16)	Paternal	Reported	c.1296_1297insG(p.G433fs*59)	Maternal	Reported
P099	PMLD	179	Female	Nystagmus	0	Yes	Yes	Hypertonia	Yes	NA	No	No	Yes	Yes	NA	No	No	NA	Yes	GJC2	c.216delinsAA(p.P73Tfs*35)	Paternal UPD	Reported	c.216delinsAA(p.P73Tfs*35)	Paternal UPD	Reported
P100	PMLD	204	Female	Nystagmus	0.75	Yes	Yes	NA	NA	NA	No	No	Yes	No	NA	No	No	NA	Yes	GJC2	c.138C>G(p.I46M)	Paternal	Reported	c.138C>G(p.I46M)	Maternal	Reported
P101	PMLD	44	Female	Nystagmus	0	Yes	Yes	Hypertonia	NA	No	No	No	No	No	NA	No	No	No	Yes	GJC2	c.814T>G(p.Y272D)	de novo	Reported	c.814T>G(p.Y272D)	de novo	Reported
P102	PMLD	73	Female	Nystagmus	0	Yes	Yes	Hypertonia	Yes	No	No	No	Yes	No	NA	No	No	NA	Yes	GJC2	c.217C>T(p.P73S)	Paternal	Reported	c.217C>T(p.P73S)	Maternal	Reported
P103	PMLD	16	Female	Development delay	3	Yes	No	Hypertonia	Yes	Yes	Yes	No	No	No	No	No	No	No	Yes	unknown
P104	PMLD	15	Female	Development delay	3	Yes	Yes	Hypotonia	No	No	No	No	No	No	No	Yes	No	No	Yes	unknown
P105	HABC	16	Female	Development delay	3	Yes	Yes	Hypotonia	No	No	No	Yes	No	No	Yes	No	No	No	Yes	TUBB4A	c.785G>A(p.R262H)	de novo	Reported
P106	HABC	87	Female	Nystagmus	0	Yes	Yes	Hypertonia	Yes	No	No	No	No	Yes	No	No	No	No	Yes	TUBB4A	c.1190G>T(p.W397L)	de novo	Novel
P107	HABC	16	Male	Development delay	3	Yes	Yes	Hypertonia	NA	Yes	No	Yes	No	No	No	No	Yes	No	Yes	TUBB4A	c.538G>A(p.V180M)	de novo	Novel
P108	GM1 gangliosidosis	16	Female	Development delay	12	Yes	No	Hypotonia	No	No	No	No	Yes	No	No	Yes	No	No	Yes	GLB1	c.622C>T(p.R208C)	Maternal	Reported	c.520T>C(p.Y174H)	Paternal	Reported
P109	GM1 gangliosidosis	24	Male	Development delay	3	Yes	Yes	Hypertonia	Yes	No	No	No	Yes	No	No	Yes	No	No	Yes	GLB1	c.550C>T(p.Q184*)	Paternal	Novel	c.446C>T(p.S149F)	Maternal	Reported
P110	GM1 gangliosidosis	36	Female	Development regression	24	Yes	No	Normal	No	No	Yes	Yes	Yes	Yes	No	No	No	No	Yes	GLB1	c.1703A>G(D568G)	NA	Novel	c.245C>T(T82I)	NA	Reported
P111	GM1 gangliosidosis	13	Female	Development delay	6	Yes	No	Hypotonia	No	Yes	No	No	Yes	No	No	No	No	No	Yes	GLB1	c.1343A>T(p.D448V)	Paternal	Reported	c.1343A>T(p.D448V)	Maternal	Reported
P112	GM1 gangliosidosis	7	Female	Development delay	3	Yes	No	Hypotonia	No	NA	No	No	No	No	No	No	NA	No	Yes	GLB1	c.424A>T(p.K142*)	Paternal	Reported	c.424A>T(p.K142*)	Maternal	Reported
P113	GM2 gangliosidosis	23	Male	Development delay	3	Yes	Yes	Hypotonia	No	Yes	No	Yes	Yes	No	No	No	Yes	Yes	Yes	HEXA	c.1031T>C(p.F344S)	Maternal	Novel	IVS5-1G>T	Paternal	Reported
P114	GM2 gangliosidosis	17	Female	Development delay	3	Yes	Yes	Hypotonia	No	Yes	No	No	Yes	No	NA	NA	No	No	Yes	HEXA	c.1031T>C(p.F344S)	Maternal	Novel	IVS5-1G>T	Paternal	Reported
P115	GM2 gangliosidosis	14	Female	Development regression	6	Yes	No	Hypertonia	Yes	No	No	No	Yes	Yes	No	No	Yes	No	Yes	HEXB	c.64_65delCT(p.L22Afs*92)	Paternal	Novel	c.335_359delATCATGAACCTGCTGAATTCCAGGC(p.H112Lfs*34)	Maternal	Novel
P116	Trichothiodystrophy	99	Female	Ichthyosis	0	Yes	No	Normal	No	Yes	No	No	Yes	No	No	No	No	No	Yes	ERCC2	c.2164C>T(p.R722W)	Maternal	Reported	c.1808_1809delAA(p.K603Sfs*45)	Paternal	Novel
P117	Pol III-related leukodystrophy	49	Female	Nystagmus	40	Yes	Yes	Hypertonia	NA	No	Yes	Yes	No	No	Yes	Yes	NA	No	Yes	POLR3A	c.2722G>T(p.D908Y)	Maternal	Novel	c.200G>A(p.R67H)	Paternal	Novel
P118	HLD9		Female	Nystagmus	3	Yes	Yes	Hypotonia	NA	No	NA	No	No	No	NA	NA	NA	No	Yes	RARS	c.5A>G(p.D2G)	Paternal	Reported	c.1625+2T>G	Maternal	Novel
P119	Chromosome 18q deletion syndrome	22	Female	Development delay	3	Yes	Yes	NA	NA	No	No	No	No	No	No	No	NA	No	Yes	Chr 18	46,XX,del(18)(q21.3)/46,XX,r(18)(p11.32q21.3)/45,XX,-18	de novo
