# Supplementary material for: Hypomyelinating disorders in China: The clinical and genetic heterogeneity in 119 patients
Source: PLoS One. 2018 Feb 16;13(2):e0188869. doi: 10.1371/journal.pone.0188869 (PMC5815574; doi:10.1371/journal.pone.0188869)
Supplement: S2 Table — (XLSX) [file pone.0188869.s002.xlsx]

## Sheet: S2 Table
Patient ID	Clinical diagsis	Age/month	Homegeneous T2 hyperintensity	T2 hyperintensity in Subcortical white matter	T2 hyperintensity in deep white matter	T2 hyperintensity in Periventricular white matter	T2 hyperintensity in Genu of corpus callosum	T2 hyperintensity in Splenium of corpus callosum	T2 hyperintensity in Anterior limb of internal capsule	T2 hyperintensity in Posterior limb of internal capsule	T2 hyperintensity in Substantia nigra	T2 hypointensity in Anterolateral part of thalamus	T2 hypointensity in Globus pallidus	Cerebral atrophy	Cerebellar atrophy	T2 hyperintensity in Optic radiation	T2 hyperintensity in Pons	T2 hyperintensity in Pyramidal tracts of midbrain
P004	PMD	5	Yes	Yes	Yes	Yes	Yes	Yes	Yes	Yes		Yes				Yes
P005	PMD	10	Yes	Yes	Yes	Yes	Yes	Yes	Yes	Yes		Yes				Yes
P006	PMD	23	Yes	Yes	Yes	Yes	Yes	Yes	Yes	Yes		Yes				Yes
P009	PMD	55	Yes	Yes	Yes	Yes			Yes	Yes		Yes
P010	PMD	10	Yes	Yes	Yes	Yes	Yes	Yes				Yes
P017	PMD	24	Yes	Yes	Yes	Yes			Yes	Yes		Yes				Yes
P019	PMD	30	Yes	Yes	Yes	Yes											Yes	Yes
P022	PMD	39		Yes	Yes	Yes
P023	PMD	16		Yes	Yes	Yes	Yes	Yes	Yes	Yes
P024	PMD	4	Yes	Yes	Yes	Yes	Yes	Yes	Yes	Yes
P027	PMD	11	Yes	Yes	Yes	Yes	Yes	Yes	Yes	Yes
P029	PMD	12	Yes	Yes	Yes	Yes	Yes	Yes	Yes	Yes		Yes					Yes
P031	PMD	47		Yes	Yes	Yes	Yes	Yes		Yes		Yes
P032	PMD	58		Yes	Yes							Yes					Yes
P033	PMD	40	Yes	Yes	Yes	Yes	Yes	Yes	Yes	Yes		Yes				Yes
P034	PMD	6	Yes	Yes	Yes	Yes	Yes	Yes	Yes	Yes		Yes
P039	PMD	92		Yes	Yes	Yes						Yes
P040	PMD	6	Yes	Yes	Yes	Yes	Yes		Yes	Yes		Yes
P042	PMD	18	Yes	Yes	Yes	Yes	Yes	Yes	Yes	Yes						Yes
P044	PMD	96	Yes	Yes	Yes	Yes				Yes		Yes
P045	PMD	29	Yes	Yes	Yes	Yes		Yes	Yes			Yes
P046	PMD	16	Yes	Yes	Yes	Yes	Yes	Yes	Yes	Yes		Yes
P047	PMD	11	Yes	Yes	Yes	Yes	Yes	Yes	Yes	Yes		Yes					Yes
P048	PMD	20	Yes	Yes	Yes	Yes	Yes	Yes	Yes	Yes		Yes
P049	PMD	5	Yes	Yes	Yes	Yes		Yes	Yes	Yes		Yes
P050	PMD	40	Yes	Yes	Yes	Yes	Yes		Yes	Yes		Yes
P051	PMD	8	Yes	Yes	Yes	Yes	Yes	Yes	Yes	Yes		Yes
P052	PMD	4	Yes	Yes	Yes	Yes	Yes		Yes	Yes		Yes
P054	PMD	21	Yes	Yes	Yes	Yes	Yes	Yes	Yes	Yes		Yes
P055	PMD	6	Yes	Yes	Yes	Yes	Yes	Yes	Yes	Yes
P057	PMD	8	Yes	Yes	Yes	Yes	Yes	Yes	Yes	Yes		Yes				Yes
P058	PMD	8	Yes	Yes	Yes	Yes	Yes	Yes	Yes	Yes		Yes
P061	PMD	49		Yes	Yes							Yes
P062	PMD	17	Yes	Yes	Yes	Yes	Yes		Yes			Yes
P063	PMD	57		Yes	Yes	Yes			Yes			Yes
P065	PMD	60		Yes	Yes	Yes			Yes	Yes		Yes						Yes
P066	PMD	74	Yes	Yes	Yes	Yes						Yes
P068	PMD	4	Yes	Yes	Yes	Yes	Yes	Yes	Yes	Yes		Yes				Yes
P069	PMD	5	Yes	Yes	Yes	Yes	Yes	Yes	Yes	Yes		Yes				Yes	Yes	Yes
P071	PMD	91	Yes	Yes	Yes	Yes	Yes	Yes	Yes	Yes		Yes	Yes		Yes		Yes	Yes
P072	PMD	108	Yes	Yes	Yes	Yes	Yes	Yes	Yes	Yes		Yes				Yes
P073	PMD	60	Yes	Yes	Yes	Yes	Yes		Yes	Yes		Yes					Yes
P076	PMD	12	Yes	Yes	Yes	Yes	Yes	Yes	Yes
P077	PMD	38		Yes	Yes				Yes			Yes
P078	PMD	17	Yes	Yes	Yes	Yes	Yes	Yes	Yes	Yes	Yes	Yes				Yes	Yes
P080	PMD	9	Yes	Yes	Yes	Yes	Yes	Yes	Yes	Yes						Yes
P084	PMD	12	Yes	Yes	Yes	Yes	Yes	Yes	Yes	Yes		Yes				Yes	Yes
P085	PMD	31		Yes					Yes	Yes		Yes	Yes
P087	PMD	6	Yes	Yes	Yes	Yes	Yes	Yes	Yes	Yes								Yes
P089	PMD	10	Yes	Yes	Yes	Yes	Yes	Yes	Yes	Yes						Yes
P090	PMD	29		Yes	Yes	Yes	Yes	Yes	Yes	Yes		Yes
P091	PMD	19		Yes	Yes	Yes			Yes			Yes				Yes
P092	PMD	8		Yes	Yes	Yes	Yes		Yes	Yes		Yes
P093	PMD	18	Yes	Yes	Yes	Yes	Yes	Yes	Yes	Yes		Yes				Yes	Yes
P095	PMLD	72	Yes	Yes	Yes	Yes		Yes		Yes			Yes			Yes	Yes
P096	PMLD	20		Yes	Yes	Yes	Yes		Yes	Yes		Yes				Yes	Yes
P098	PMLD	204		Yes	Yes	Yes	Yes	Yes		Yes		Yes	Yes		Yes	Yes	Yes
P102	PMLD	69	Yes	Yes	Yes	Yes	Yes	Yes	Yes	Yes		Yes			Yes		Yes
P105	HABC	15	Yes	Yes	Yes	Yes				Yes		Yes	Yes	Yes	Yes	Yes		Yes
P106	HABC	92	Yes	Yes	Yes	Yes	Yes	Yes		Yes		Yes	Yes	Yes	Yes	Yes
P107	PMD	62		Yes	Yes	Yes				Yes		Yes	Yes		Yes		Yes
P107	HABC	62	Yes	Yes	Yes	Yes	Yes	Yes		Yes		Yes	Yes	Yes	Yes	Yes
P108	GM1	18		Yes								Yes			Yes
P109	GM1	17		Yes						Yes		Yes			Yes	Yes
P110	GM1	24		Yes	Yes	Yes				Yes		Yes	Yes		Yes
P111	GM1	10	Yes	Yes	Yes	Yes				Yes		Yes		Yes
P115	GM2	13	Yes	Yes	Yes	Yes	Yes	Yes	Yes	Yes		Yes			Yes	Yes
P117	POL3R	36			Yes	Yes				Yes		Yes					Yes
P119	18q del	15		Yes	Yes	Yes						Yes	Yes
