# Supplementary material for: Hypomyelinating disorders in China: The clinical and genetic heterogeneity in 119 patients
Source: PLoS One. 2018 Feb 16;13(2):e0188869. doi: 10.1371/journal.pone.0188869 (PMC5815574; doi:10.1371/journal.pone.0188869)
Supplement: S3 Table — (XLSX) [file pone.0188869.s003.xlsx]

## Sheet: S3 Table 
Patient ID	Clinical diagnosis	Gene	RefSeq	Chromosome position	Nucleotide Change	Amino acid Change	Parental derivation	Novel	Mutation taster	Polyphen2	SIFT	ExAC MAF	1000G	Segregation analysis	Conservation	Verification on 100 alleles
P076	PMD	PLP1	NM_000533	chr23:103043366	c.623G>A	p.G208D	Maternal	Yes	Disease causing	Probably damaging	Damaging	NA	NA	Seperated	Yes	Yes
P078	PMD	PLP1	NM_000533	chr23:103040603	c.97T>C	p.C33R	Maternal	Yes	Disease causing	Probably damaging	Damaging	NA	NA	Seperated	Yes	Yes
P079	PMD	PLP1	NM_000533	chr23:103042887	c.614G>A	p.R205K	Maternal	Yes	Disease causing	Probably damaging	Damaging	NA	NA	Seperated	Yes	Yes
P084	PMD	PLP1	NM_000533	chr23:103044283	c.718T>C	p.F240L	Maternal	Yes	Disease causing	Probably damaging	Damaging	NA	NA	Seperated	Yes	Yes
P085	PMD	PLP1	NM_000533	chr23:103042808	c.535A>C	p.N179H	Maternal	Yes	Disease causing	Probably damaging	Damaging	NA	NA	Seperated	Yes	Yes
P095	PMLD	GJC2	NM_020435	chr1:228346384_228346397	c.925_938delCCCGCCCCCGCGCC	p.P309Afs*34	Paternal	Yes	Disease causing	NA	Frameshift	NA	NA	Seperated	NA	Yes
P095	PMLD	GJC2	NM_020435	chr1:228345660	c.201C>G	p.C67T	Maternal	Yes	Disease causing	Probably damaging	Damaging	NA	NA	Seperated	Yes	Yes
P106	HABC	TUBB4A	NM_006087	chr19:6495320	c.1190G>T	p.W397L	De novo	Yes	Disease causing	Probably damaging	Damaging	NA	NA	-	Yes	Yes
P107	HABC	TUBB4A	NM_006087	chr19:6495972	c.538G>A	p.V180M	De novo	Yes	Disease causing	Probably damaging	NA	NA	NA	-	Yes	Yes
P109	GM1	GLB1	NM_000404	chr3:33106957	c.550C>T	p.Q184*	Paternal	Yes	Disease causing	NA	Nonsense	NA	NA	Seperated	Yes	Yes
P110	GM1	GLB1	NM_000404	chr3:33055579	c.1703A>G	p.D568G	Maternal	Yes	Disease causing	Probably damaging	Damaging	NA	NA	Seperated	Yes	Yes
P113/P114	GM2	HEXA	NM_000520	chr15:72640431	c.1031T>C	p.F344S	Maternal	Yes	Disease causing	Possibly damaging	Damaging	NA	NA	Seperated	Yes	Yes
P115	GM2	HEXB	NM_000521	chr5:73981149_73981150	c.64_65delCT	p.L22Afs*92	Paternal	Yes	Disease causing	NA	Frameshift	NA	NA	Seperated	NA	Yes
P115	GM2	HEXB	NM_000521	chr5:73985188_73985212	c.335_359delATCATGAACCTGCTGAATTCCAGGC	p.H112Lfs*34	Maternal	Yes	Disease causing	NA	Frameshift	NA	NA	Seperated	NA	Yes
P116	TD	ERCC2	NM_000400	chr19:45856363_45856364	c.1808_1809delAA	p.K603Sfs*45	Paternal	Yes	Disease causing	NA	Frameshift	NA	NA	Seperated	NA	Yes
P117	POL3R	POLR3A	NM_007055	chr10:79753020	c.2722G>T	p.D908Y	Maternal	Yes	Disease causing	Probably damaging	Damaging	NA	NA	Seperated	Yes	Yes
P117	POL3R	POLR3A	NM_007055	chr10:79785498	c.200G>A	p.R67H	Paternal	Yes	Disease causing	Benign	Tolerated	4.118e-05	NA	Seperated	Yes	Yes
P118	HLD9	RARS	NM_002887	chr5:167943957	c.1625+2T>G	Aberrant	Maternal	Yes	Disease causing	NA	NA	NA	NA	Seperated	NA	Yes
