# Supplementary material for: Hypomyelinating disorders in China: The clinical and genetic heterogeneity in 119 patients
Source: PLoS One. 2018 Feb 16;13(2):e0188869. doi: 10.1371/journal.pone.0188869 (PMC5815574; doi:10.1371/journal.pone.0188869)
Supplement: S4 Table — (XLSX) [file pone.0188869.s004.xlsx]

## Sheet: S4 Table
P076 PLP1 c.623G>A(G208D)
Human	I				G	S	L	C	A	D	A	R	M	Y	G	V	L	P	W	N	A	F	P	G	K	V
Chimpanzee	I				G	S	L	C	A	D	A	R	M	Y	G	V	L	P	W	N	A	F	P	G	K	V
Rhesus	I				G	S	L	C	A	D	A	R	M	Y	G	V	L	P	W	N	A	F	P	G	K	V
Mouse	I				G	S	L	C	A	D	A	R	M	Y	G	V	L	P	W	N	A	F	P	G	K	V
Pufferfish	I	N	Q	H	G	W	I	C	M	D	A	R	Q	Y	G	L	L	P	W	N	A	M	P	G	K	S
Zebrafish	I				N	Q	L	C	I	D	A	R	Q	Y	G	L	L	P	W	T	A	I	P	G	K	A
P078 PLP1 c.97T>C(C33R)
Human	T	G	L	C	F	F	G	V	A	L	F	C	G	C	G	H	E	A	L	T	G	T	E
Chimpanzee	T	G	L	C	F	F	G	V	A	L	F	C	G	C	G	H	E	A	L	T	G	T	E
Rhesus	T	G	L	C	F	F	G	V	A	L	F	C	G	C	G	H	E	A	L	T	G	T	E
Mouse	T	G	L	C	F	F	G	V	A	L	F	C	G	C	G	H	E	A	L	T	G	T	E
Pufferfish	T	L	L	C	Y	T	G	M	A	L	F	C	G	C	G	H	E	A	L	S	Q	T	E
Zebrafish	T	L	L	C	F	S	G	I	A	L	F	C	G	C	G	H	Q	A	L	T	E	S	E
P079 PLP1 c.614G>A(R205K)
Human	S	A	S	I				G	S	L	C	A	D	A	R	M	Y	G	V	L	P	W	N	A	F	P
Chimpanzee	S	A	S	I				G	S	L	C	A	D	A	R	M	Y	G	V	L	P	W	N	A	F	P
Rhesus	S	A	S	I				G	S	L	C	A	D	A	R	M	Y	G	V	L	P	W	N	A	F	P
Mouse	S	A	S	I				G	S	L	C	A	D	A	R	M	Y	G	V	L	P	W	N	A	F	P
Pufferfish	T	P	S	I	N	Q	H	G	W	I	C	M	D	A	R	Q	Y	G	L	L	P	W	N	A	M	P
Zebrafish	P	S	S	I				N	Q	L	C	I	D	A	R	Q	Y	G	L	L	P	W	T	A	I	P
P084 PLP1 c.718T>C(F240L)
Human	K	T	A	E	F	Q	M	T	F	H	L	F	I	A	A	F	V	G	A	A	A	T	L
Chimpanzee	K	T	A	E	F	Q	M	T	F	H	L	F	I	A	A	F	V	G	A	A	A	T	L
Rhesus	K	T	A	E	F	Q	M	T	F	H	L	F	I	A	A	F	V	G	A	A	A	T	L
Mouse	K	T	A	E	F	Q	M	T	F	H	L	F	I	A	A	F	V	G	A	A	A	T	L
Pufferfish										D	L	Y	I	A	A	F	A	G	A	G	I	T	L
Zebrafish	K	T	R	E	F	S	L	T	Y	N	L	Y	I	A	A	F	A	G	A	G	M	T	V
P085 PLP1 c.535A>C N179H
Human	A	C	S	A	V	P	V	Y	I	Y	F	N	T	W	T	T	C	Q	S	I	A	F	P
Chimpanzee	A	C	S	A	V	P	V	Y	I	Y	F	N	T	W	T	T	C	Q	S	I	A	F	P
Rhesus	A	C	S	A	V	P	V	Y	I	Y	F	N	T	W
Mouse	A	C	S	A	V	P	V	Y	I	Y	F	N	T	W	T	T	C	Q	S	I	A	F	P
Pufferfish	A	L	S	A	I	P	V	F	F	L	F	N	M	E	Q	T	C	H	N	I	N	I	L
Zebrafish	S	L	S	A	F	P	V	Y	F	F	Y	N	M	A	K	T	C	Q	T	I	N	F	L
P095 GJC2 c.201C>G(C67W)
Human	P	G	C	D	N	V	C	Y	D	A	F	A	P	L	S	H	V	R
Chimpanzee	P	G	C	D	N	V	C	Y	D	A	F	A	P	L	S	H	V	R
Rhesus	P	G	C	D	N	V	C	Y	D	A	F	A	P	L	S	H	V	R
Cat	P	G	C	D	N	V	C	Y	D	A	F	A	P	L	S	H	V	R
Mouse	P	G	C	D	N	V	C	Y	D	A	F	A	P	L	S	H	V	R
Chicken				D	N	V	C	Y	D	A	F	A	P	L	S	H	V	R
Zebrafish				D	N	V	C	Y	D	A	F	A	P	L	S	H	V	R
P106 TUBB4A c.1190G>T(W397L)
Human	T	A	M	F	R	R	K	A	F	L	H	W	Y	T	G	E	G	M	D	E	M	E	F
Chimpanzee	T	A	M	F	R	R	K	A	F	L	H	W	Y	T	G	E	G	M	D	E	M	E	F
Mouse	T	A	M	F	R	R	K	A	F	L	H	W	Y	T	G	E	G	M	D	E	M	E	F
Pufferfish	T	A	M	F	R	R	K	A	F	L	H	W	Y	T	G	E	G	M	D	E	M	E	F
Zebrafish	T	A	M	F	R	R	K	A	F	L	H	W	Y	T	G	E	G	M	D	E	M	E	F
P107 TUBB4A c.538G>A(V180M)
Human	V	V	P	S	P	K	V	S	D	T	V	V	E	P	Y	N	A	T	L	S	V	H	Q
Chimpanzee	V	V	P	S	P	K	V	S	D	T	V	V	E	P	Y	N	A	T	L	S	V	H	Q
Mouse	V	V	P	S	P	K	V	S	D	T	V	V	E	P	Y	N	A	T	L	S	V	H	Q
Pufferfish	V	V	P	S	P	K	V	S	D	T	V	V	E	P	Y	N	A	T	L	S	V	H	Q
Zebrafish	V	V	P	S	P	K	V	S	D	T	V	V	E	P	Y	N	A	T	L	S	V	H	Q
P109 GLB1 c.550C>T(Q184*)
Human	L	L	Y	Q	N	G	G	P	V	I	T	V	Q	V	E	N	E	Y	G	S	Y
Chimpanzee										I	T	V	Q	V	E	N	E	Y	G	S	Y
Mouse	L	L	Y	Q	N	G	G	P	I	I	T	V	Q	V	E	N	E	Y	G	S	Y
Chicken	H	L	Y	H	N	G	G	P	I	I	M	V	Q	V	E	N	E	Y	G	S	Y
Pufferfish	Y	L	Y	Q	N	G	G	P	I	I	T	V	Q	V	E	N	E	Y	G	S	Y
Zebrafish	Y	L	Y	Q	N	G	G	P	I	I	T	V	Q	V	E	N	E	Y	G	S	Y
P110 GLB1 c.1703A>G(p.D568G)
Human	S	I	P	S	G	I	P	D	L	P	Q	D	T	F	I	Q	F	P	G	W	T	K	G
Chimpanzee	S	I	P	S	G	I	P	D	L	P	Q	D	T	F	I	Q	F	P	G	W	T	K	G
Mouse	S	I	P	S	G	I	P	D	L	P	Q	D	T	F	I	Q	F	P	G	W	S	K	G
Chicken	S	I	P	G	G	I	P	D	L	P	Q	D	T	Y	V	K	F	P	D	W	T	K	G
Pufferfish	V	I	P	D	G	I	P	D	L	P	Q	D	T	Y	V	K	L	P	K	W	R	K	G
Zebrafish	I	I	P	D	G	I	P	D	L	P	Q	D	T	Y	I	Q	F	P	D	W	R	K	G
P113 HEXA c.1031T>C(F344S)
Human	P	E	I	Q	D	F	M	R	K	K	G	F	G	E	D	F	K	Q	L	E	S	F	Y
Chimpanzee	P	E	I	Q	D	F	M	R	K	K	G	F	G	E	D	F	K	Q	L	E	S	F	Y
Rhesus	P	D	I	Q	D	F	M	R	K	K	G	F	G	E	D	F	K	Q	L	E	S	F	Y
Mouse	P	N	I	Q	A	F	M	K	K	K	G	F	-	T	D	F	K	Q	L	E	S	F	Y
Chicken	P	E	I	L	A	F	M	K	K	M	G	F	G	E	D	Y	T	K	L	E	S	Y	Y
Zebrafish	P	S	V	G	K	F	M	E	K	M	G	F	G	R	D	F	T	K	L	E	S	F	Y
P117 POLR3A c.200G>A(R67H)
Human	G	T	S	E	K	D	R	P	C	E	T	C	G	K	N	L	A	D
Chimpanzee	G	T	S	E	K	D	R	P	C	E	T	C	G	K	N	L	A	D
Rhesus	G	T	S	E	K	D	R	P	C	E	T	C	G	K	N	L	A	D
Cat	G	T	S	E	K	D	R	P	C	E	T	C	G	K	N	L	A	D
Mouse	G	T	S	E	K	D	R	P	C	E	T	C	G	K	N	L	A	D
Chicken	G	T	S	E	K	D	R	P	C	E	T	C	G	K	N	L	A	D
Pufferfish	G	T	S	E	K	D	R	P	C	L	T	C	G	K	N	L	A	D
Zebrafish	G	T	S	E	K	D	R	P	C	E	T	C	G	K	N	L	A	D
P117 POLR3A c.2722G>T(D908Y)
Human	I	Y	G	G	D	G	L	D	P	A	A	M	E	G	K	D	E	P	L
Chimpanzee	I	Y	G	G	D	G	L	D	P	A	A	M	E	G	K	D	E	P	L
Rhesus	I	Y	G	G	D	G	L	D	P	A	A	M	E	G	K	D	E	P	L
Cat	I	Y	G	G	D	G	L	D	P	A
Mouse	I	Y	G	G	D	G	L	D	P	A	A	M	E	G	K	D	E	P	L
Chicken	I	Y	G	G	D	G	L	D	P	A	A	M	E	G	K	D	E	P	L
Pufferfish	I	Y	G	G	D	G	L	D	P	A	A	M	E	G	K	D	E	P	L
Zebrafish	I	Y	G	G	D	G	L	D	P	A	A	M	E	G	K	D	E	P	L
