# Supplementary material for: Hypomyelinating disorders in China: The clinical and genetic heterogeneity in 119 patients
Source: PLoS One. 2018 Feb 16;13(2):e0188869. doi: 10.1371/journal.pone.0188869 (PMC5815574; doi:10.1371/journal.pone.0188869)
Supplement: S5 Table — (XLSX) [file pone.0188869.s005.xlsx]

## Sheet:  S5 Table
ID	Patient ID in this research	Nucleotide Change	Amino acid Change	PLP1 domain	Special mutations	Phenotype in literature	Severe PMD Phenotype	Literature
1	P067	c.517C>T	p.P173S	TMD3		Connatal	Yes	This research
2	P068	c.709T>G	p.F237V	ECD2		Connatal	Yes	This research
3	P069	c.623G>T	p.G208V	ECD2		Connatal	Yes	This research
4	P070	c.353C>G	p.T118R	ICD2	PLP1 specific region	Classical		This research
5	P071	c.646C>T	p.P216S	ECD2		Classical		This research
6	P072	c.467C>T	p.T156I	ICD2		Classical		This research
7	P073	c.96C>G	p.F32L	TMD1		Connatal	Yes	This research
8	P080	c.111_119delTGAAGCCCT	p.E38_L40del	ECD1		Connatal	Yes	This research
9	P074	c.457C>T	p.T156I	TMD3		Classical		This research
10	P075	IVS5-1G>A			Splicing	Classical		This research
11	P076	c.623G>A	p.G208D	ECD2		Connatal	Yes	This research
12	P077	c.391C>T	p.Q131*	ICD2	PLP1 specific region Truncating	Classical		This research
13	P078	c.97T>C	p.C33R	TMD1		Classical		This research
14	P079	c.614G>A	p.R205K	ECD2		Classical		This research
15	P081	c.92T>C	p.L31P	TMD1		Connatal	Yes	This research
16	P082	c.743C>A	p.A248E	TMD4		Connatal	Yes	This research
17	P083	c.515T>C	p.V172A	TMD3		Connatal	Yes	This research
18	P084	c.718T>C	p.F240L	ECD2		Connatal	Yes	This research
19	P085	c.535A>C	p.N179H	ECD2		Classical		This research
20	P086	c.670_672delCTT	p.L224del	ECD2		Connatal	Yes	This research
21	P087	c.508T>C	p.S170P	TMD3		Connatal	Yes	This research
22	P088	c.552C>G	p.C184W	ECD2		Connatal	Yes	This research
23	P089	c.613A>G	p.R205G	ECD2		Classical		This research
24		c.718T>C	p.F240L	ECD2		Connatal	Yes	Lu et al. 2017
25		c.398A>C	p.H133P	ICD2	PLP1 specific region	Classical		Pavlidou et al. 2016
26		c.347C>A	p.T116K	ICD2	PLP1 specific region	Complex SPG2		Kim et al. 2015
27		c.560T>C	p.I187T	ECD2		Cmoplex SPG2		Svenstrup et al. 2009
28		c.300delC	p.I100Ifs*13	ICD2	Truncating	Classical		Shiihara et al. 2014
29		c.385C>T	p.Q128*	ICD2	PLP1 specific region Truncating	Classical		Hoffman-Zacharska et al. 2013
30		c.626T>A	p.V209D	ECD2		Classical		Hoffman-Zacharska et al. 2013
31		c.140 T>C	p.I47T	ECD1		Classical		Hoffman-Zacharska et al. 2013
32		c.263C>A	p.A88D	ICD2		Classical		Hoffman-Zacharska et al. 2013
33			p.L224F	ECD2		Severe Connatal	Yes	Martínez-Montero et al. 2013
34			p.F79del	TMD2		Cmoplex SPG2		Martínez-Montero et al. 2013
35		5' UTR-exon 4 deletion			Splicing	Classical		Martínez-Montero et al. 2013
36			p.C33Y	TMD1		Classical		Martínez-Montero et al. 2013
37			p.N264I	TMD4		Severe Connatal	Yes	Martínez-Montero et al. 2013
38		c.762+5G>A			Intron 6	PLP null syndrome		Martínez-Montero et al. 2013
39			p.L31R	TMD1		Severe Connatal	Yes	Martínez-Montero et al. 2013
40		c.364_368delAGGGG	p.R124Ffs*78	ICD2	PLP1 specific region Truncating	PLP null syndrome		Martínez-Montero et al. 2013
41			p.G73R	TMD2		Severe Connatal	Yes	Martínez-Montero et al. 2013
42			p.T43I	ECD1		Severe Connatal	Yes	Martínez-Montero et al. 2013
43		c.4+71delGGGGTTCG			Intron 1	Cmoplex SPG2		Martínez-Montero et al. 2013
44			p.Y207H	ECD2		Classical		Martínez-Montero et al. 2013
45		c.88G>C	p.A30P	TMD1		Classical		Chen et al. 2013
46		c.593G>A	p.G198D	ECD2		Classical		Hoﬀman-Zacharska et al. 2013
47		c.88G>C	p.A30P	TMD1		cmoplex SPG2		Noetzli et al. 2013
48		c.453G>T	p.K151N	ICD2		0	Yes	Grossi et al. 2011
49		c.552C>G	p.C184W	ECD2		0	Yes	Grossi et al. 2011
50		c.689C>T	p.T230I	ECD2		0	Yes	Grossi et al. 2011
51		c.89C>A	p.A30E	ECD1		1	Yes	Grossi et al. 2011
52		c.505T>C	p.C169R	TMD3		1	Yes	Grossi et al. 2011
53		c.554_564del11	p.Q185Lfs*15	ECD2	Truncating	1	Yes	Grossi et al. 2011
54		c.634T>C	p.W212R	ECD2		1	Yes	Grossi et al. 2011
55		c.205C>T	p.Q69*	TMD2	Truncating	2		Grossi et al. 2011
56		c.1-329_c.1_c.4+324del657			start codon absence	3		Grossi et al. 2011
57		c.134_140dup7	p.I47Ifs*4	ECD1	Truncating	3		Grossi et al. 2011
58		c.436C>G	p.L146V	ICD2	PLP1 specific region	4		Grossi et al. 2011
59		c.762G>T			splicing	Mild		HÜBNER et al. 2005
60			p.L30P	TMD1		?/1	Yes	Cailloux et al. 2000
61			p.F31L	TMD1		0/0	Yes	Cailloux et al. 2000
62			p.CD34Y	TMD1		0	Yes	Cailloux et al. 2000
63			p.A38T	ECD1		1	Yes	Cailloux et al. 2000
64			p.T42I	ECD1		1	Yes	Cailloux et al. 2000
65			p.F50S	ECD1		1/1	Yes	Cailloux et al. 2000
66			p.Y59C	ECD1		2		Cailloux et al. 2000
67			p.G73R	TMD2		0	Yes	Cailloux et al. 2000
68			p.H129Y	ICD2	PLP1 specific region	4/4		Cailloux et al. 2000
69			p.Y174C	TMD3		1	Yes	Cailloux et al. 2000
70			p.W180C	ECD2		4		Cailloux et al. 2000
71			p.T182N	ECD2		3		Cailloux et al. 2000
72			p.D202E	ECD2		0	Yes	Cailloux et al. 2000
73			p.D202G	ECD2		0	Yes	Cailloux et al. 2000
74			p.D202N	ECD2		0	Yes	Cailloux et al. 2000
75			p.W211R	ECD2		2		Cailloux et al. 2000
76			p.P215S	ECD2		2		Cailloux et al. 2000
77			p.P215A	ECD2		2		Cailloux et al. 2000
78			p.V218F	ECD2		3/3/3/2/2/?		Cailloux et al. 2000
79			p.C227Y	ECD2		1	Yes	Cailloux et al. 2000
80			p.Q233P	ECD2		3		Cailloux et al. 2000
81			p.G245E	TMD4		1	Yes	Cailloux et al. 2000
82			p.A247E	TMD4		1	Yes	Cailloux et al. 2000
83		delG(exon 3B)			PLP1 specific region frameshift	3/3/4/4/4		Cailloux et al. 2000
84		del+insC(exon 4)			frameshift	3/3		Cailloux et al. 2000
85		insTT(exon 6)			frameshift	3		Cailloux et al. 2000
86		asp(A>G)(intron 2)			splicing	3/3/3		Cailloux et al. 2000
87		asp(G>T)(intron 3)			splicing	0	Yes	Cailloux et al. 2000
88		asp(A>G)(intron 3)			splicing	4/4/4/4		Cailloux et al. 2000
89		asp(G>A)(intron 5)			splicing	3		Cailloux et al. 2000
90		del26nuc(intron 5)			splicing	4/4		Cailloux et al. 2000
91		dsp(G>A)(intron 6)			splicing	1/1	Yes	Cailloux et al. 2000
92		dsp(T>C)(intron 6)			splicing	3		Cailloux et al. 2000
93		c.707C>T	p.F236S	ECD2		Complex SPG2		Donnelly et al. 1996
94		c.G4del	p.G2fs*3	ICD1	truncating	20		Cedarbaum et al. 2013
95		c.44C>T	p.P15L	TMD1		4	Yes	Laukka et al. 2013
96		c.103T>C	p.C35R	TMD1		2	Yes	Laukka et al. 2013
97		c.106_108del	p.G36del	TMD1		4	Yes	Laukka et al. 2013
98		c.151T>G	p.F51V	ECD1		5	Yes	Laukka et al. 2013
99		c.242T>G	p.L81R	TMD2		4	Yes	Laukka et al. 2013
100		c.242T>G	p.L81R	TMD2		4	Yes	Laukka et al. 2013
101		c.254T>G	p.L85R	TMD2		10	Yes	Laukka et al. 2013
102		c.260T>C	p.L87P	ICD2		5	Yes	Laukka et al. 2013
103		c.282delC	p.G95fs*19	ICD2	truncating	21		Laukka et al. 2013
104		c.282delC	p.G95fs*19	ICD2	truncating	20		Laukka et al. 2013
105		c.406_422del	p.E136fs*62	ICD2	PLP1 specific region truncating	18		Laukka et al. 2013
106		c.406_422del	p.E136fs*62	ICD2	PLP1 specific region truncating	9	Yes	Laukka et al. 2013
107		c.406_422del	p.E136fs*62	ICD2	PLP1 specific region truncating	11		Laukka et al. 2013
108		c.409C>G	p.R137G	ICD2	PLP1 specific region	14		Laukka et al. 2013
109		c.409C>T	p.R137W	ICD2	PLP1 specific region	32		Laukka et al. 2013
110		c.418C>T	p.H140Y	ICD2	PLP1 specific region	27		Laukka et al. 2013
111		c.430A>T	p.K144*	ICD2	PLP1 specific region truncating	25		Laukka et al. 2013
112		c.434G>A	p.W145*	ICD2	PLP1 specific region truncating	27		Laukka et al. 2013
113		c.434G>A	p.W145*	ICD2	PLP1 specific region truncating	25		Laukka et al. 2013
114			p.Y157H	TMD3		13		Laukka et al. 2013
115		c.517C>T	p.P173S	TMD3		6	Yes	Laukka et al. 2013
116		c.560T>C	p.I187T	ECD2		30		Laukka et al. 2013
117		c.619T>C	p.Y207H	ECD2		30		Laukka et al. 2013
118		c.619T>C	p.Y207H	ECD2		25		Laukka et al. 2013
119		c.655G>T	p.V219F	ECD2		15		Laukka et al. 2013
120		c.676T>C	p.S226P	ECD2		29		Laukka et al. 2013
121		c.676T>C	p.S226P	ECD2		30		Laukka et al. 2013
122		c.736G>T	p.G246W	ECD2		6	Yes	Laukka et al. 2013
123		c.834A>G	p.*278fs*15	ECD2	truncating stopcodon	25		Laukka et al. 2013
124		c.834A>T	p.*278fs*15	ECD2	truncating stopcodon	31		Laukka et al. 2013
125		c.834A>T	p.*278fs*15	ECD2	truncating stopcodon	31		Laukka et al. 2013
126		c.763-1G>T			splicing	11		Laukka et al. 2013
127		c.453+28_+46del			Intron mutation	20		Laukka et al. 2013
128		c.762+3G>T			splicing	3	Yes	Laukka et al. 2013
129		c.762+3G>T			splicing	3	Yes	Laukka et al. 2013
