# Supplementary material for: Hypomyelinating disorders in China: The clinical and genetic heterogeneity in 119 patients
Source: PLoS One. 2018 Feb 16;13(2):e0188869. doi: 10.1371/journal.pone.0188869 (PMC5815574; doi:10.1371/journal.pone.0188869)
Supplement: S6 Table — (XLSX) [file pone.0188869.s006.xlsx]

## Sheet: S6 Table
Patient ID	Enzyme	Enzymic activity	Reference value
		(nmol/mg/h)	(nmol/mg/h)
P108	acid β-galactosidase	0.6	12.6-52.7
P109	acid β-galactosidase	0.3	12.6-52.7
P111	acid β-galactosidase	0.3	12.6-52.7
P112	acid β-galactosidase	0.1	12.6-52.7
P113	β-hexosaminidase A	0.1	2.8-9.5
P115	β-hexosaminidase A	0.8	2.8-9.5
	β-hexosaminidase A+B	0.5	41.9-135.1
