# Supplementary material for: Hypomyelinating disorders in China: The clinical and genetic heterogeneity in 119 patients
Source: PLoS One. 2018 Feb 16;13(2):e0188869. doi: 10.1371/journal.pone.0188869 (PMC5815574; doi:10.1371/journal.pone.0188869)
Supplement: S7 Table — (XLSX) [file pone.0188869.s007.xlsx]

## Sheet: S7 Table
Literature	Wolf et al., 2007	Bekiesinska-Figatowska et al., 2010	Saitsu et al., 2011	Bernard et al., 2011	Potic et al., 2012	Piana et al., 2016	Azmanov et al., 2016
Origin	Turkish	Polish	Japan	French-Canadian	southeastern Europe	Caucasian	Bulgaria
onset					progressive cerebellar ataxia, bilateral pyramidal deficit, and cognitive decline（4y ）	Age at onset ranged from 6 weeks to 10 years (mean age at onset 52.3 months). The symptoms at disease onset were gait ataxia, dysarthria, and tremor (2/6)	7-8y
exacerbatede after accident events	Ataxia progressed over time and exacerbated with infections.	motor development regressed after intercurrent infection
Development
Initial motor development	normal	normal	normal		normal
Motor development/walking independently delay	yes	yes		yes(7/19)	yes
Motor deterioration		yes	Yes	yes(12/19)	Yes
Cognitive development	subnormal	mildly delayed	mildly delayed	Cognitive Regression(19/19)	severe mental retardation		normal
Neurologic
hypotonia		Marked hypotonia of limbs
Tendon reflexes	brisk at the arms, increased at the legs	slightly increased					Brisk tendon reflexes:Upper limbs 1/3
Positive Babinski reflex		no	no			pyramidal signs(4/6)	Babinsky sign:3/3
Spasticity			no	Upper motor Neuron Signs(19/19)	mild spastic quadriparesis with mild pseudobulbar signs	yes(4/6)	no
Cerebellar signs/ataxia	gait ataxia and intention tremor(4.6y)	cerebellar ataxia	no Cerebellar signs	19/19	progressive cerebellar ataxia	ataxia(6/6); cerebellar tremor(3/6)	gait ataxia(3/3) stance ataxia(3/3) sitting ataxia(2/3) speech ataxia(3/3)
Extrapyramidal signs			no tremor	Tremor(11/19)		severe dystonic tremor (1/6)	Rigidity(2/3),Dystonia(3/3),tremor(0/3)
Seizure		loss of consciousness with generalized seizures and lockjaw(24y)		Seizure:1/19	Focal motor seizures（10y）
Peripheral nerve involvement			no
Endocrinic
pubertal development					absent
hypogonadotropic hypogonadism		yes	no	yes(7/19)	yes		no
Eye
oculomotor abnormalities			no	Vertical gaze limitation(7/19)	Yes
vision			myopia			myopia (2/6)
Nystagmus			no	Gaze Evoked Nystagmus(3/19)			Gaze-evoked nystagmus(1/3)
Abnormal pursuit	yes		no	13/19	Yes		1
Vertical gaze limitation
Optic Atrophy			no	4/19
Teeth
Hypodontia	yes	yes	no	yes(15/19)	Dentition was perturbed and delayed	hypodontia, delayed dentition, or other dental abnormalities (4/6)	no
Growth
short stature						1/6
Limb deformities							Bilateral pes cavus(2/3)
Others
dysarthric					Yes
Hypersalivation			no	7/19
Dysphagia		yes(25y)	no	7/19			2/3
Neuroimaging
hypomyelination		Both supratentorial and infratentorial white matter was aﬀected, including internal capsules and U-ﬁbers			supratentorial and infratentorial hypomyelination
brain atrophy		The cerebellum was atrophic, corpus callosum was thin; Progression of atrophy was noted both in the supra- and infratentorial compartment.			mild vermian cerebellar atrophy, moderate cortical atrophy, and thinned corpus callosum	moderate to severe cerebellar atrophy	Atrophy of striatal structures(3/3)
other		subarachnoid cyst was noted in the middle cranial fossa on the left				Selective involvement of the corticospinal tracts, specifically at the level of the posterior limbs of the internal capsules	Signal changes in red nucleus(3/3)
